# Supplementary material for: Heterologous functional expression of ascidian Nav1 channels and close relationship with the evolutionary ancestor of vertebrate Nav channels
Source: J Biol Chem. 2021 May 14;296:100783. doi: 10.1016/j.jbc.2021.100783 (PMC8192821; doi:10.1016/j.jbc.2021.100783)
Supplement: Supplemental Table S1 [file mmc2.xlsx]

## Sheet: Sheet1
		Kawai T. et al.
	Supplementary Table 1.
	PCR primers	DNA sequence
	Primer1 >kpn1 ci nav 1 fw (subcloning of the full-length cDNA of CiNav1a into a modified version of pEF6-Myc-His (Thermo Fisher Scientific) vector)	GTGGGGTACCATGTCGACGCTGACGCTGCTGGAAG
	Primer 2>ci nav 1559 rv EcoR5 EcoR1 (subcloning of the full-length cDNA of CiNav1a into a modified version of pEF6-Myc-His (Thermo Fisher Scientific) vector)	CCACGAATTCCCCCGATATCAGGAGAGACGTATTCAGTCAG
	Primer 3>ci nav 1553 fw containing EcoRV site (subcloning of the full-length cDNA of CiNav1a into a modified version of pEF6-Myc-His (Thermo Fisher Scientific) vector)	GAATACGTCTCTCCTGATATCCGTTG
	Primer 4>ci nav 2329 rv Xba1 (subcloning of the full-length cDNA of CiNav1a into a modified version of pEF6-Myc-His (Thermo Fisher Scientific) vector)	CCACTCTAGACGAGACCGCGCGGCGACCAGGCTGGTC
	Primer 5> ci nav 2323 reverse Xho1 (subcloning of the full-length cDNA of CiNav1a into pCR4-TOPO vector)	CCCTCGAGTTACGAGACCGCGCGGCG
	Primer 6> BsrG1 ci nav 1112 fw (subcloning of CiNav1a II-III linker containing ABM)	GAGCTGTACAAGAGCTCGTTTAGTGCCGAC
	Primer 7> Nhe1 ci nav 1351 Rv (subcloning of CiNav1a II-III linker containing ABM)	TACTTGTACAGCTAGCTTATACGGAAGCAAATCTT
	Primer 8>CiKv1b_3race_out	CTCTTGCGTTCATCCGTGTTGTAAG
	Primer 9>CiKv1b_3race_in	CAAGTTTCAGGGAGTTGGGGCTTCT
	Primer 10>CiKv1b_5race_out	GCAAGACATAAGATCCCCGTCAATGC
	Primer 11>CiKv1b_5race_in	TGGTCATGGTTACTATAGCCCACCA
	Primer 12>CiKv1b-code-F-Kozak-XhoI	CGATCTCGAGCGCCACCATGCTACTTGGATATTCG
	Primer 13>CiKv1b-code-R-NotI	AGAGTCGCGGCCGCTTCATTTCATATCGTCCCTCG
